# Supplementary material for: Distribution of Mercury and Methylmercury in Farmland Soils Affected by Manganese Mining and Smelting Activities
Source: Int J Environ Res Public Health. 2022 Aug 18;19(16):10288. doi: 10.3390/ijerph191610288 (PMC9408302; doi:10.3390/ijerph191610288)
Supplement: Supplementary file 1 [file ijerph-19-10288-s001.zip]

Archive with 1 entries (1 files):
- ijerph-1842307-supplementary.pdf
